# Supplementary material for: Third-line treatment patterns in HER2-positive metastatic breast cancer: a retrospective analysis of real-world data in Canada
Source: J Pharm Pharm Sci. 2023 Dec 13;26:12078. doi: 10.3389/jpps.2023.12078 (PMC10751338; doi:10.3389/jpps.2023.12078)
Supplement: Supplementary file 2 [file Table1.xlsx]

## Sheet: Sheet1
Supplementary Table S1: Distribution of patients by sites.
Sites	CR N (%)	PMT N (%)
Quebec	37 (56.1)	44 (78.6)
Jewish General Hosipital (JGH)	31 (47)	9 (16.1)
Centre Hospitalier de l’Université de Montréal (CHUM)	0	13 (23.2)
Centre Hospitalier Université de Québec (CHUQ)	0	16 (28.6)
CIUSSS de la Mauricie-et-du-Centre-du Québec (MCQ)	0	1 (1.8)
Centre Hospitalier Universitaire de Sherbrooke (CHUS)	6 (9.1)	5 (8.9)
Ontario	15 (22.7)	10 (17.8)
The Ottawa Hospital (TOH)	15 (22.7)	5 (8.9)
Sunnybrook Hospital (SBH)	0	5 (8.9)
New Brunswick	14 (21.2)	2 (3.6)
The Moncton Hospital (TMH)	13 (19.7)	2 (3.6)
Georges L Dumont Hospital (GLDH)	1 (1.5)	0
Total	66 (100)	56 (100)
